# Supplementary material for: Research on the Physiological Response Mechanism and Expression of Key Leaf Color Genes in ‘Duojiao’ Crabapple Under Partial Shading
Source: Plants (Basel). 2026 May 19;15(10):1552. doi: 10.3390/plants15101552 (PMC13210476; doi:10.3390/plants15101552)
Supplement: Supplementary file 1 [file plants-15-01552-s001.zip]

Archive with 1 entries (1 files):
- plants-4227188-supplementary.pdf
